# Supplementary material for: Physiological and biochemical responses of selected weed and crop species to the plant-based bioherbicide WeedLock
Source: Sci Rep. 2022 Nov 15;12:19602. doi: 10.1038/s41598-022-24144-2 (PMC9666524; doi:10.1038/s41598-022-24144-2)
Supplement: Supplementary file 1 — Supplementary Information. [file 41598_2022_24144_MOESM1_ESM.xlsx]

## Sheet: Photosynthesis Rate
	3 hour after spray										3 hour after spray							3 hour after spray							3 hour after spray
	Photosynthesis rate										Photosynthesis rate							Photosynthesis rate							Photosynthesis rate
	Ageratum conyzoides										Eluesine indica							Zea mays							Amaranthus gangeticus
		R1	R2	R3	R4							R1	R2	R3	R4				R1	R2	R3	R4				R1	R2	R3	R4
	Untreated	17.91	17.16	18.52	17.15						Untreated	28.71	27.5	27.8	26.4			Untreated	16.73	17.1	18.25	15.42			Untreated	13.42	11.57	11.42	12.95
	WeedLock	14.26	13.11	13.32	13						WeedLock	21.26	19.11	20.72	20.6			WeedLock	12.8	13.54	13.85	13.26			WeedLock	10.28	9.31	8.87	9.37
	24 hour after spray										24 hour after spray							24 hour after spray							24 hour after spray
	Photosynthesis rate										Photosynthesis rate							Photosynthesis rate							Photosynthesis rate
	Ageratum conyzoides										Eluesine indica							Zea mays							Amaranthus gangeticus
		R1	R2	R3	R4							R1	R2	R3	R4				R1	R2	R3	R4				R1	R2	R3	R4
	Untreated	16.74	15.6	16.43	16.34						Untreated	23.28	24.7	25.35	27.25			Untreated	15.17	16.24	13.55	14.58			Untreated	11.1	11.95	12.52	11.64
	WeedLock	3.88	3.83	4.68	3.97						WeedLock	6.56	6.8	6.15	7.67			WeedLock	4.83	4.71	5.12	4.25			WeedLock	3.62	3.1	3.88	3.15
	48 hour after spray										48 hour after spray							48 hour after spray							48 hour after spray
	Photosynthesis rate										Photosynthesis rate							Photosynthesis rate							Photosynthesis rate
	Ageratum conyzoides										Eluesine indica							Zea mays							Amaranthus gangeticus
		R1	R2	R3	R4							R1	R2	R3	R4				R1	R2	R3	R4				R1	R2	R3	R4
	Untreated	16.1	17.1	16.5	16.7						Untreated	27.4	25.3	24.72	27.43			Untreated	14.4	15.75	14.13	13.95			Untreated	9.37	10.8	9.85	10.45
	WeedLock	3.6	3.9	3.8	3.2						WeedLock	6.32	6.47	6.5	7.15			WeedLock	4.23	4.3	3.95	4.5			WeedLock	2.76	2.62	3.12	2.58
	72 hour after spray										72 hour after spray							72 hour after spray							72 hour after spray
	Photosynthesis rate										Photosynthesis rate							Photosynthesis rate							Photosynthesis rate
	Ageratum conyzoides										Eluesine indica							Zea mays							Amaranthus gangeticus
		R1	R2	R3	R4							R1	R2	R3	R4				R1	R2	R3	R4				R1	R2	R3	R4
	Untreated	16.23	16.3	15.9	17.2						Untreated	25.6	24.37	25.8	23.14			Untreated	17.45	16.57	16.9	15.67			Untreated	12.15	9.95	11.2	11.52
	WeedLock	3.6	3.9	3.8	3.1						WeedLock	5.38	6.25	5.7	6.6			WeedLock	5.28	4.98	4.18	4.5			WeedLock	2.9	2.75	3.24	2.89

## Sheet: Stomatal Conductance
	3 hour after spray							3 hour after spray							3 hour after spray							3 hour after spray
	Stomatal Conductance							Stomatal Conductance							Stomatal Conductance							Stomatal Conductance
	Ageratum conyzoides							Eluesine indica							Zea mays							Amaranthus gangeticus
		R1	R2	R3	R4				R1	R2	R3	R4				R1	R2	R3	R4				R1	R2	R3	R4
	Untreated	0.45	0.37	0.39	0.41			Untreated	0.3	0.25	0.27	0.25			Untreated	0.28	0.29	0.31	0.27			Untreated	0.37	0.25	0.26	0.34
	WeedLock	0.34	0.27	0.32	0.31			WeedLock	0.24	0.19	0.2	0.21			WeedLock	0.21	0.23	0.24	0.19			WeedLock	0.29	0.18	0.17	0.28
	24 hour after spray							24 hour after spray							24 hour after spray							24 hour after spray
	Stomatal Conductance							Stomatal Conductance							Stomatal Conductance							Stomatal Conductance
	Ageratum conyzoides							Eluesine indica							Zea mays							Amaranthus gangeticus
		R1	R2	R3	R4				R1	R2	R3	R4				R1	R2	R3	R4				R1	R2	R3	R4
	Untreated	0.39	0.32	0.35	0.39			Untreated	0.28	0.25	0.24	0.24			Untreated	0.25	0.29	0.26	0.3			Untreated	0.33	0.21	0.24	0.29
	WeedLock	0.13	0.11	0.12	0.1			WeedLock	0.12	0.1	0.12	0.13			WeedLock	0.14	0.16	0.11	0.15			WeedLock	0.1	0.09	0.13	0.11
	48 hour after spray							48 hour after spray							48 hour after spray							48 hour after spray
	Stomatal Conductance							Stomatal Conductance							Stomatal Conductance							Stomatal Conductance
	Ageratum conyzoides							Eluesine indica							Zea mays							Amaranthus gangeticus
		R1	R2	R3	R4				R1	R2	R3	R4				R1	R2	R3	R4				R1	R2	R3	R4
	Untreated	0.43	0.4	0.35	0.36			Untreated	0.25	0.27	0.28	0.24			Untreated	0.2	0.24	0.25	0.25			Untreated	0.22	0.28	0.19	0.25
	WeedLock	0.13	0.15	0.14	0.1			WeedLock	0.11	0.12	0.11	0.1			WeedLock	0.1	0.12	0.13	0.12			WeedLock	0.1	0.12	0.09	0.1
	72 hour after spray							72 hour after spray							72 hour after spray							72 hour after spray
	Stomatal Conductance							Stomatal Conductance							Stomatal Conductance							Stomatal Conductance
	Ageratum conyzoides							Eluesine indica							Zea mays							Amaranthus gangeticus
		R1	R2	R3	R4				R1	R2	R3	R4				R1	R2	R3	R4				R1	R2	R3	R4
	Untreated	0.32	0.36	0.37	0.37			Untreated	0.24	0.23	0.25	0.26			Untreated	0.29	0.3	0.26	0.29			Untreated	0.27	0.3	0.23	0.22
	WeedLock	0.11	0.11	0.1	0.1			WeedLock	0.1	0.12	0.1	0.09			WeedLock	0.12	0.13	0.1	0.11			WeedLock	0.1	0.11	0.08	0.09

## Sheet: Transpiration Rate
	3 hour after spray							3 hour after spray							3 hour after spray							3 hour after spray
	Transpiration rate							Transpiration rate							Transpiration rate							Transpiration rate
	Ageratum conyzoides							Eluesine indica							Zea mays							Amaranthus gangeticus
		R1	R2	R3	R4				R1	R2	R3	R4				R1	R2	R3	R4				R1	R2	R3	R4
	Untreated	7.06	7.89	7.1	7.21			Untreated	9.37	8.89	7.45	8.5			Untreated	4.93	4.1	4.87	4.69			Untreated	3.35	3.55	3.44	3.18
	WeedLock	5.52	5.88	5.6	5.34			WeedLock	7.4	6.07	5.6	6.13			WeedLock	3.67	3.05	3.75	3.44			WeedLock	2.35	2.68	2.5	2.38
	24 hour after spray							24 hour after spray							24 hour after spray							24 hour after spray
	Transpiration rate							Transpiration rate							Transpiration rate							Transpiration rate
	Ageratum conyzoides							Eluesine indica							Zea mays							Amaranthus gangeticus
		R1	R2	R3	R4				R1	R2	R3	R4				R1	R2	R3	R4				R1	R2	R3	R4
	Untreated	6.43	5.57	7.15	5.7			Untreated	7.61	6.75	6.1	6.78			Untreated	4.27	4.2	4.23	4.25			Untreated	3.28	3.29	3.37	3.38
	WeedLock	1.48	1.32	1.65	1.2			WeedLock	1.67	1.89	1.42	1.75			WeedLock	1.27	1.11	1.15	1.32			WeedLock	0.89	0.86	0.8	0.85
	48 hour after spray							48 hour after spray							48 hour after spray							48 hour after spray
	Transpiration rate							Transpiration rate							Transpiration rate							Transpiration rate
	Ageratum conyzoides							Eluesine indica							Zea mays							Amaranthus gangeticus
		R1	R2	R3	R4				R1	R2	R3	R4				R1	R2	R3	R4				R1	R2	R3	R4
	Untreated	7.3	6.75	7.43	7.35			Untreated	6.88	7.52	7.6	7.45			Untreated	3.87	4.35	4.25	4.2			Untreated	3.3	3.2	3.35	3.28
	WeedLock	1.55	1.7	1.52	1.47			WeedLock	1.57	1.98	1.75	1.87			WeedLock	1.13	1.28	1.11	1.15			WeedLock	0.67	0.83	0.79	0.79
	72 hour after spray							72 hour after spray							72 hour after spray							72 hour after spray
	Transpiration rate							Transpiration rate							Transpiration rate							Transpiration rate
	Ageratum conyzoides							Eluesine indica							Zea mays							Amaranthus gangeticus
		R1	R2	R3	R4				R1	R2	R3	R4				R1	R2	R3	R4				R1	R2	R3	R4
	Untreated	7.25	7.6	6.46	7.1			Untreated	7.3	8.1	6.7	6.39			Untreated	4.85	4.2	4.08	4.69			Untreated	3.22	3.32	3.3	3.35
	WeedLock	1.48	1.55	1.69	1.38			WeedLock	1.46	2.1	1.68	1.52			WeedLock	1.2	1.15	1.09	1.1			WeedLock	0.75	0.71	0.7	0.83

## Sheet: FvFm
	3 hour after spray							3 hour after spray							3 hour after spray							3 hour after spray
	Ageratum conyzoides							Eleusine indica							Zea mays							Amaranthus gangeticus
		R1	R2	R3	R4				R1	R2	R3	R4				R1	R2	R3	R4				R1	R2	R3	R4
	Untreated	0.82	0.77	0.86	0.77			Untreated	0.79	0.72	0.68	0.76			Untreated	0.78	0.76	0.76	0.78			Untreated	0.77	0.82	0.79	0.79
	WeedLock	0.62	0.56	0.59	0.52			WeedLock	0.56	0.52	0.5	0.54			WeedLock	0.55	0.54	0.58	0.64			WeedLock	0.6	0.52	0.58	0.61
	24 hour after spray							24 hour after spray							24 hour after spray							24 hour after spray
	Ageratum conyzoides							Eleusine indica							Zea mays							Amaranthus gangeticus
		R1	R2	R3	R4				R1	R2	R3	R4				R1	R2	R3	R4				R1	R2	R3	R4
	Untreated	0.84	0.83	0.83	0.84			Untreated	0.75	0.82	0.72	0.77			Untreated	0.85	0.81	0.82	0.76			Untreated	0.82	0.83	0.76	0.78
	WeedLock	0.24	0.17	0.19	0.2			WeedLock	0.19	0.14	0.19	0.27			WeedLock	0.38	0.33	0.37	0.27			WeedLock	0.21	0.28	0.14	0.28
	48 hour after spray							48 hour after spray							48 hour after spray							48 hour after spray
	Ageratum conyzoides							Eleusine indica							Zea mays							Amaranthus gangeticus
		R1	R2	R3	R4				R1	R2	R3	R4				R1	R2	R3	R4				R1	R2	R3	R4
	Untreated	0.81	0.78	0.77	0.84			Untreated	0.78	0.72	0.71	0.78			Untreated	0.82	0.76	0.74	0.76			Untreated	0.74	0.72	0.76	0.75
	WeedLock	0.16	0.12	0.2	0.21			WeedLock	0.17	0.17	0.16	0.22			WeedLock	0.37	0.26	0.28	0.363636			WeedLock	0.21	0.25	0.11	0.21
	72 hour after spray							72 hour after spray							72 hour after spray							72 hour after spray
	Ageratum conyzoides							Eleusine indica							Zea mays							Amaranthus gangeticus
		R1	R2	R3	R4				R1	R2	R3	R4				R1	R2	R3	R4				R1	R2	R3	R4
	Untreated	0.85	0.79	0.76	0.83			Untreated	0.78	0.75	0.78	0.8			Untreated	0.77	0.83	0.74	0.81			Untreated	0.72	0.83	0.79	0.77
	WeedLock	0.23	0.19	0.12	0.18			WeedLock	0.22	0.15	0.17	0.16			WeedLock	0.28	0.32	0.33	0.46			WeedLock	0.21	0.18	0.21	0.23

## Sheet: Chlorophyll-a 
	3 hour after spray							3 hour after spray							3 hour after spray							3 hour after spray
	Ageratum conyzoides							Eleusine indica							Zea mays							Amaranthus gangeticus
		R1	R2	R3	R4				R1	R2	R3	R4				R1	R2	R3	R4				R1	R2	R3	R4
	Untreated	3.22	3.43	3.19	3.43			Untreated	3.06	2.81	2.91	2.71			Untreated	2.87	3.06	3.01	2.98			Untreated	3.19	3.38	3.27	3.16
	WeedLock	2.08	2.28	2.12	2.33			WeedLock	1.93	2.03	2.0781	1.99			WeedLock	2.1	2.26	2.16	2.33			WeedLock	2.26	2.36	2.09	2.42
	24 hour after spray							24 hour after spray							24 hour after spray							24 hour after spray
	Ageratum conyzoides							Eleusine indica							Zea mays							Amaranthus gangeticus
		R1	R2	R3	R4				R1	R2	R3	R4				R1	R2	R3	R4				R1	R2	R3	R4
	Untreated	3.18	3.12	3.23	3.33			Untreated	2.78	2.73	2.67	2.82			Untreated	2.81	3.08	3.01	2.9			Untreated	3.25	3.19	3.15	3.14
	WeedLock	0.78	0.82	0.85	0.74			WeedLock	0.76	0.63	0.73	0.7			WeedLock	0.99	0.92	1.13	0.93			WeedLock	0.82	1.01	0.99	0.96
	48 hour after spray							48 hour after spray							48 hour after spray							48 hour after spray
	Ageratum conyzoides							Eleusine indica							Zea mays							Amaranthus gangeticus
		R1	R2	R3	R4				R1	R2	R3	R4				R1	R2	R3	R4				R1	R2	R3	R4
	Untreated	3.24	3.14	3.27	3.31			Untreated	2.78	2.69	2.6	2.8			Untreated	2.85	3.01	2.92	2.99			Untreated	3.29	3.2	3.13	3.17
	WeedLock	0.75	0.71	0.86	0.65			WeedLock	0.76	0.66	0.69	0.6			WeedLock	0.84	0.84	0.97	0.92			WeedLock	0.71	0.85	0.82	0.87
	72 hour after spray							72 hour after spray							72 hour after spray							72 hour after spray
	Ageratum conyzoides							Eleusine indica							Zea mays							Amaranthus gangeticus
		R1	R2	R3	R4				R1	R2	R3	R4				R1	R2	R3	R4				R1	R2	R3	R4
	Untreated	3.14	3.13	3.28	3.24			Untreated	2.8	2.65	2.62	2.74			Untreated	2.86	2.89	3	2.87			Untreated	3.22	3.25	3.01	3.13
	WeedLock	0.77	0.6	0.83	0.75			WeedLock	0.82	0.7	0.62	0.75			WeedLock	0.94	0.79	1.02	0.97			WeedLock	0.89	0.9	0.76	1.06

## Sheet: Chlorophyll-b
	3 hour after spray							3 hour after spray							3 hour after spray							3 hour after spray
	Ageratum conyzoides							Eleusine indica							Zea mays							Amaranthus gangeticus
		R1	R2	R3	R4				R1	R2	R3	R4				R1	R2	R3	R4				R1	R2	R3	R4
	Untreated	1.57	1.26	1.27	1.32			Untreated	1.25	1.09	1.39	1.01			Untreated	1.65	1.39	1.35	1.3			Untreated	1.21	1.52	1.26	1.29
	WeedLock	0.97	0.92	1.05	0.96			WeedLock	0.86	0.99	0.86	0.82			WeedLock	1.34	0.99	1.13	1.07			WeedLock	0.85	0.93	1.12	0.96
	24 hour after spray							24 hour after spray							24 hour after spray							24 hour after spray
	Ageratum conyzoides							Eleusine indica							Zea mays							Amaranthus gangeticus
		R1	R2	R3	R4				R1	R2	R3	R4				R1	R2	R3	R4				R1	R2	R3	R4
	Untreated	1.36	1.43	1.28	1.16			Untreated	1.22	1.12	1.29	0.96			Untreated	1.61	1.26	1.35	1.37			Untreated	1.23	1.19	1.23	1.39
	WeedLock	0.47	0.53	0.56	0.52			WeedLock	0.5	0.47	0.47	0.34			WeedLock	0.75	0.59	0.61	0.61			WeedLock	0.68	0.51	0.36	0.56
	48 hour after spray							48 hour after spray							48 hour after spray							48 hour after spray
	Ageratum conyzoides							Eleusine indica							Zea mays							Amaranthus gangeticus
		R1	R2	R3	R4				R1	R2	R3	R4				R1	R2	R3	R4				R1	R2	R3	R4
	Untreated	1.29	1.48	1.2	1.31			Untreated	1.28	1.14	1.2	0.77			Untreated	1.46	1.27	1.41	1.26			Untreated	1.2	1.31	1.3	1.36
	WeedLock	0.44	0.54	0.35	0.65			WeedLock	0.35	0.3	0.32	0.56			WeedLock	0.67	0.54	0.55	0.45			WeedLock	0.58	0.68	0.43	0.35
	72 hour after spray							72 hour after spray							72 hour after spray							72 hour after spray
	Ageratum conyzoides							Eleusine indica							Zea mays							Amaranthus gangeticus
		R1	R2	R3	R4				R1	R2	R3	R4				R1	R2	R3	R4				R1	R2	R3	R4
	Untreated	1.44	1.3	1.16	1.27			Untreated	1.21	1.07	1.2	0.79			Untreated	1.27	1.22	1.43	1.29			Untreated	1.1	1.37	1.25	1.3
	WeedLock	0.39	0.58	0.45	0.46			WeedLock	0.43	0.34	0.6	0.4			WeedLock	0.66	0.51	0.49	0.37			WeedLock	0.52	0.76	0.51	0.34

## Sheet: Total Chlorophyll
	3 hour after spray							3 hour after spray							3 hour after spray							3 hour after spray
	Ageratum conyzoides							Eleusine indica							Zea mays							Amaranthus gangeticus
		R1	R2	R3	R4				R1	R2	R3	R4				R1	R2	R3	R4				R1	R2	R3	R4
	Untreated	4.78	4.69	4.47	4.75			Untreated	4.31	3.9	4.3	3.72			Untreated	4.52	4.45	4.36	4.28			Untreated	4.4	4.9	4.52	4.45
	WeedLock	3.07	3.2	3.17	3.29			WeedLock	2.79	3.01	2.94	2.81			WeedLock	3.44	3.25	3.29	3.37			WeedLock	3.11	3.29	3.21	3.39
	24 hour after spray							24 hour after spray							24 hour after spray							24 hour after spray
	Ageratum conyzoides							Eleusine indica							Zea mays							Amaranthus gangeticus
		R1	R2	R3	R4				R1	R2	R3	R4				R1	R2	R3	R4				R1	R2	R3	R4
	Untreated	4.54	4.54	4.51	4.48			Untreated	4	3.85	3.96	3.78			Untreated	4.43	4.34	4.36	4.28			Untreated	4.48	4.39	4.38	4.54
	WeedLock	1.25	1.35	1.41	1.27			WeedLock	1.26	1.1	1.2	1.04			WeedLock	1.74	1.51	1.73	1.54			WeedLock	1.49	1.52	1.35	1.51
	48 hour after spray							48 hour after spray							48 hour after spray							48 hour after spray
	Ageratum conyzoides							Eleusine indica							Zea mays							Amaranthus gangeticus
		R1	R2	R3	R4				R1	R2	R3	R4				R1	R2	R3	R4				R1	R2	R3	R4
	Untreated	4.53	4.62	4.47	4.61			Untreated	4.06	3.83	3.84	3.56			Untreated	4.3	4.28	4.33	4.25			Untreated	4.46	4.51	4.43	4.57
	WeedLock	1.19	1.25	1.21	1.29			WeedLock	1.12	0.95	1.01	1.16			WeedLock	1.51	1.39	1.52	1.37			WeedLock	1.29	1.53	1.25	1.22
	72 hour after spray							72 hour after spray							72 hour after spray							72 hour after spray
	Ageratum conyzoides							Eleusine indica							Zea mays							Amaranthus gangeticus
		R1	R2	R3	R4				R1	R2	R3	R4				R1	R2	R3	R4				R1	R2	R3	R4
	Untreated	4.58	4.43	4.44	4.51			Untreated	4.01	3.72	3.83	3.53			Untreated	4.13	4.11	4.43	4.19			Untreated	4.32	4.62	4.26	4.43
	WeedLock	1.16	1.16	1.27	1.21			WeedLock	1.25	1.04	1.21	1.15			WeedLock	1.61	1.29	1.51	1.34			WeedLock	1.42	1.66	1.24	1.37

## Sheet: Carotenoids
	3 hour after spray							3 hour after spray							3 hour after spray							3 hour after spray
	Ageratum conyzoides							Eleusine indica							Zea mays							Amaranthus gangeticus
		R1	R2	R3	R4				R1	R2	R3	R4				R1	R2	R3	R4				R1	R2	R3	R4
	Untreated	1.01	0.91	0.98	0.94			Untreated	0.9	0.92	0.86	0.84			Untreated	0.96	0.9	0.93	0.89			Untreated	0.98	1	0.95	0.94
	WeedLock	0.66	0.7	0.63	0.67			WeedLock	0.59	0.64	0.62	0.67			WeedLock	0.72	0.66	0.71	0.71			WeedLock	0.68	0.67	0.61	0.64
	24 hour after spray							24 hour after spray							24 hour after spray							24 hour after spray
	Ageratum conyzoides							Eleusine indica							Zea mays							Amaranthus gangeticus
		R1	R2	R3	R4				R1	R2	R3	R4				R1	R2	R3	R4				R1	R2	R3	R4
	Untreated	0.89	1	0.92	0.94			Untreated	0.85	0.8	0.9	0.88			Untreated	0.89	0.95	0.86	0.9			Untreated	0.89	0.98	0.88	0.93
	WeedLock	0.27	0.32	0.37	0.29			WeedLock	0.29	0.23	0.26	0.29			WeedLock	0.32	0.31	0.39	0.38			WeedLock	0.32	0.3	0.37	0.36
	48 hour after spray							48 hour after spray							48 hour after spray							48 hour after spray
	Ageratum conyzoides							Eleusine indica							Zea mays							Amaranthus gangeticus
		R1	R2	R3	R4				R1	R2	R3	R4				R1	R2	R3	R4				R1	R2	R3	R4
	Untreated	0.91	0.98	0.9	1			Untreated	0.89	0.87	0.81	0.841			Untreated	0.84	0.93	0.9	0.86			Untreated	0.9	0.93	0.95	0.98
	WeedLock	0.27	0.29	0.24	0.31			WeedLock	0.22	0.25	0.28	0.29			WeedLock	0.36	0.27	0.34	0.38			WeedLock	0.24	0.28	0.32	0.37
	72 hour after spray							72 hour after spray							72 hour after spray							72 hour after spray
	Ageratum conyzoides							Eleusine indica							Zea mays							Amaranthus gangeticus
		R1	R2	R3	R4				R1	R2	R3	R4				R1	R2	R3	R4				R1	R2	R3	R4
	Untreated	0.89	0.97	0.91	0.95			Untreated	0.9	0.87	0.85	0.82			Untreated	0.8	0.93	0.9	0.84			Untreated	0.87	0.91	0.89	0.94
	WeedLock	0.27	0.28	0.24	0.31			WeedLock	0.27	0.25	0.33	0.3			WeedLock	0.35	0.34	0.28	0.26			WeedLock	0.39	0.3	0.34	0.36

## Sheet: Proline
	6 hour after spray							6 hour after spray							6 hour after spray							6 hour after spray
	Ageratum conyzoides							Eleusine indica							Zea mays							Amaranthus gangeticus
		R1	R2	R3	R4				R1	R2	R3	R4				R1	R2	R3	R4				R1	R2	R3	R4
	Untreated	5.39	5.29	5.69	5.56			Untreated	4.31	4.46	4.16	4.55			Untreated	4.97	5.1	5.25	5.03			Untreated	5.69	5.52	5.84	5.7
	WeedLock	10.19	10.24	10.94	10.55			WeedLock	7.99	8.31	7.81	8.48			WeedLock	8.6	8.77	8.9	8.81			WeedLock	10.21	9.85	10.7	10.09
	24 hour after spray							24 hour after spray							24 hour after spray							24 hour after spray
	Ageratum conyzoides							Eleusine indica							Zea mays							Amaranthus gangeticus
		R1	R2	R3	R4				R1	R2	R3	R4				R1	R2	R3	R4				R1	R2	R3	R4
	Untreated	5.43	5.81	5.69	5.28			Untreated	4.12	4.36	4.05	4.12			Untreated	4.88	4.81	5.09	4.8686			Untreated	5.4	5.58	5.2	5.17
	WeedLock	13.82	14.57	14.57	13.32			WeedLock	10.02	10.59	10.08	10.28			WeedLock	11.37	11.214	12.08	11.5			WeedLock	13.14	13.67	12.85	12.59
	48 hour after spray							48 hour after spray							48 hour after spray							48 hour after spray
	Ageratum conyzoides							Eleusine indica							Zea mays							Amaranthus gangeticus
		R1	R2	R3	R4				R1	R2	R3	R4				R1	R2	R3	R4				R1	R2	R3	R4
	Untreated	5.41	5.29	5.51	5.16			Untreated	4.35	4.19	4.35	4.06			Untreated	4.9	5.22	4.98	5.04			Untreated	5.68	5.36	5.56	5.5
	WeedLock	14.17	13.93	14.57	13.84			WeedLock	11.15	10.94	11.13	10.4			WeedLock	11.92	12.26	12.15	12.32			WeedLock	14.05	13.68	13.88	13.93
	72 hour after spray							72 hour after spray							72 hour after spray							72 hour after spray
	Ageratum conyzoides							Eleusine indica							Zea mays							Amaranthus gangeticus
		R1	R2	R3	R4				R1	R2	R3	R4				R1	R2	R3	R4				R1	R2	R3	R4
	Untreated	5.62	5.42	5.43	5.3			Untreated	4.03	4.34	4.21	4.13			Untreated	5.14	4.95	5.01	4.74			Untreated	5.42	5.59	5.531	5.26
	WeedLock	14.88	14.58	14.66	14.48			WeedLock	10.42	11.39	11.11	10.9			WeedLock	12.67	12.04	12.27	11.77			WeedLock	14.4	14.26	14.13	13.57

## Sheet: MDA
	6 hour after spray							6 hour after spray							6 hour after spray							6 hour after spray
	Ageratum conyzoides							Eleusine indica							Zea mays							Amaranthus gangeticus
		R1	R2	R3	R4				R1	R2	R3	R4				R1	R2	R3	R4				R1	R2	R3	R4
	Untreated	3.46	3.44	3.59	3.89			Untreated	2.49	2.45	2.2	2.29			Untreated	2.22	2.26	2.36	2.29			Untreated	3.31	3.7	3.27	3.1
	WeedLock	5.88	5.69	5.5	5.73			WeedLock	3.75	3.92	3.55	3.5			WeedLock	3.38	3.24	3.27	3.43			WeedLock	4.98	5.16	4.84	4.99
	24 hour after spray							24 hour after spray							24 hour after spray							24 hour after spray
	Ageratum conyzoides							Eleusine indica							Zea mays							Amaranthus gangeticus
		R1	R2	R3	R4				R1	R2	R3	R4				R1	R2	R3	R4				R1	R2	R3	R4
	Untreated	3.19	3.34	3.27	3.2			Untreated	2.42	2.1	2.05	2.44			Untreated	2.08	2.19	2.27	2.26			Untreated	2.95	3.48	2.69	2.77
	WeedLock	7.18	7.19	7.07	7.03			WeedLock	5.25	4.59	4.45	5.14			WeedLock	4.47	4.41	4.57	4.44			WeedLock	6.16	7.07	5.8	5.84
	48 hour after spray							48 hour after spray							48 hour after spray							48 hour after spray
	Ageratum conyzoides							Eleusine indica							Zea mays							Amaranthus gangeticus
		R1	R2	R3	R4				R1	R2	R3	R4				R1	R2	R3	R4				R1	R2	R3	R4
	Untreated	3.31	3.45	3.24	3.47			Untreated	1.91	2.17	2.01	2.39			Untreated	2.3	2.22	2.18	2.17			Untreated	2.92	3.46	2.93	2.96
	WeedLock	7.81	7.85	7.57	7.85			WeedLock	4.31	4.78	4.58	5.57			WeedLock	4.85	4.93	4.74	4.72			WeedLock	6.5	6.76	6.6	6.83
	72 hour after spray							72 hour after spray							72 hour after spray							72 hour after spray
	Ageratum conyzoides							Eleusine indica							Zea mays							Amaranthus gangeticus
		R1	R2	R3	R4				R1	R2	R3	R4				R1	R2	R3	R4				R1	R2	R3	R4
	Untreated	3.64	3.52	3.55	3.42			Untreated	2.17	2.26	2.1	2.3			Untreated	2.27	2.18	2.21	2.31			Untreated	2.83	3.19	3.27	3.32
	WeedLock	8.26	8.13	8.32	8.2			WeedLock	5.15	5.23	4.82	5.28			WeedLock	5.02	4.87	5.02	5.09			WeedLock	6.53	7.13	7.29	7.12

[truncated: 3 more sheets: SOD, POD, CAT]
